# Supplementary material for: Simulated Discharge of Ballast Water Reveals Potential Contribution to Spread of Antibiotic Resistance Genes in Geographically Isolated Receiving Waters
Source: Antibiotics (Basel). 2025 Mar 26;14(4):340. doi: 10.3390/antibiotics14040340 (PMC12024036; doi:10.3390/antibiotics14040340)
Supplement: Supplementary file 1 [file antibiotics-14-00340-s001.zip]

Archive with 1 entries (1 files):
- antibiotics-3538033-supplementary.pdf
